# Supplementary material for: On the Scaling of Transport Phenomena at a Monotonously Changing Hydraulic Conductivity Field
Source: Entropy (Basel). 2024 Oct 24;26(11):904. doi: 10.3390/e26110904 (PMC11593263; doi:10.3390/e26110904)
Supplement: Supplementary file 1 [file entropy-26-00904-s001.zip]

Archive with 1 entries (1 files):
- entropy-3176320-supplementary.pdf
